# Supplementary material for: Comparative Fatty Acid Profiling of Edible Fishes in Kuala Terengganu, Malaysia
Source: Foods. 2021 Oct 14;10(10):2456. doi: 10.3390/foods10102456 (PMC8535710; doi:10.3390/foods10102456)
Supplement: Supplementary file 1 [file foods-10-02456-s001.zip]

Archive with 1 entries (1 files):
- foods-1379573-supplementary.pdf
